# Supplementary material for: Long-term clinical outcomes of Ahmed valve implantation in patients with refractory glaucoma
Source: PLoS One. 2017 Nov 2;12(11):e0187533. doi: 10.1371/journal.pone.0187533 (PMC5667863; doi:10.1371/journal.pone.0187533)
Supplement: S1 Table — (XLSX) [file pone.0187533.s001.xlsx]

## Sheet: Sheet1
Number	Sex(M=1,F=2)	age	classification of age(1~20:1, 21~40:2, 41~60:3, 61~90:4)	laterality(od=1, os=2)	Diagnosis( POAG=1, PACG=2, NVG=3, 2glaucoma=4 Cong.gl=5)	secondary glaucoma(uveitis=1, trauma=2, steroid=3, postoperative=4, ICE=5)	complications(hypotony=1,phthisis=2, tube erosion=3, corneal decompensation=4, endo=5, hyphema=6, diplopia=7)	severe complication (1=severe(2,4,5) , 2=mild)	Success (1=success,2=fail)	Time of Fail K18(yr)(6m=1, 1=2,3=3,5=4, 10=5, 15=6)	Past history(DM=1, HTN=2, RVO=3, myopia=4, uveitis& retinal ds.=5, trauma=6)	Total F/U (months)	classification of surgery( primary=1, secondary=2 )	times of prior trab in cases of secondary op.	preop VF(MD)	Preop. BCVA(LogMAR)	preop IOP	1day	1w	1 m	3m	6m	1yr	2yrs	3yrs	5yrs	10yrs	15yrs	postop trab	post op seton	complications(hypotony=1,phthisis=2, tube erosion=3, corneal decompensation=4, endo=5, hyphema=6, diplopia=7)	Periods of survival(months)	state(1=중도절단, 2=fail)	med # pre	med # 1d	1w	1m	3m	6m	1yr	2yrs	3yrs	5yrs	10yrs	15 yrs
1	1	80	4	1	3				1		3	48	1			2.5	42	4	4	5	15	10	10	10	13	8			0	0		61	1	2	0	0	0	0	0	0	0		0
2	1	62	4	2	4	1			1		5	125	2	1		1	31	8	8	7	15	13	13	13	11	12	14		0	0		61	1	2	0	0	0	1	0	1	0	0	0
3	2	74	4	2	1				1			28	1		-23.52	0.52	19	8	14	17	14	13	11						0	0		13	1	4	0	0	1	1	1	2
4	1	65	4	1	2	1	5	1	2	1	1	27	1			1.9	25	15	14	25	25	22	14						0	0		5	2	3	0	0	2	3	3	3
5	1	73	4	1	2				2	1	3	124	1		-28.12		27	30	15	28	14	22	16	12	12	12	14		0	0		5	2	3	0	0	1	2	4	4	4	4	4
6	2	63	4	1	2	2			1		6	30	1				35	9	13	27	19		15						0	0		13	1	4	0	0	3	3		3
7	1	61	4	1	2	1			1		6	34	1			1	32	10	7	20	20	16	9	20					0	0		25	1	4	0	0	0	0	0	0	0
8	2	73	4	1	1				1			70	2	1	-29.72	0.3	20	6	10	16	15	14	10	15	14				0	0		37	1	4	0	0	0	1	1	3	1	1
9	2	77	4	2	1				1		4	24	2	1	-30.31	0.4	20	16	10	14	12	12	12	13					0	0		25	1	4	0	0	0	3	3	4	4
10	2	64	4	2	3		5	1	2	4	3	46	1			1.3	38	7	33	10	10	12	7	20	17				0	0	5	59	2	4	0	4	3	2	0	0	2	0
11	1	56	3	1	1				1			30	1		-15.35	0.4	20	9	13	20	14	14	10	13					0	0		25	1	4	0	0	1	3	3	3	3
12	1	16	1	1	5				1			49	2	1		0.8	20	3	8	10	12	16	15	23	12	14			0	0		61	1	4	0	0	0	0	0	0		1	2
13	2	66	4	2	1				1		2	75	1			1	25	13	23	19	17	19	16	13	16	18			0	0		61	1	4	0	2	2	2	3	2	2	1	4
14	1	62	4	2	2		3	2	2	2		130	1		-27.25	2	36	9	11	19	23	22	14	21	18		16		1	0	3	11	2	4	0	0	2	3	4	2	4	4
15	2	53	3	1	4	1	2	1	2	1	5	34	1		-6.7	0.69897	38	8	8	22	19	8	9	11	16				1	0		5	2	4	0	0	2	2	0	0	0	0
16	2	45	3	2	4	1			1			132	2	2	-28.71	0.69897	37	9	13	24	20	17	18			18	18		0	0		13	1	4	0	0	0	0	1	1
17	2	68	4	2	4		3	2	1			38	1			0.79588	32	5	13	19	14	10	15	10	11				0	0	3	37	1	2	0	0	0	1	0	1	0	0
18	1	61	4	1	3				2	2		30	1		-25.86	0.221849	35	6	9	20	14	13	23						0	0		11	2	4	0	0	1	3	0	0
19	2	69	4	1	2				2	2		75	2	1		4	42	35	52	53	30	40	25	5	16	22			0	0		11	2	3	0	0	0	0	0	0	0	0	1
20	1	66	4	2	4				1		5	26	1		-6.62		25	14	14	17	18	9							0	0		6	1	4	0	0	0	1	2
21	1	74	4	2	3				1		1	33	1			1	14	6	7	15	17	14	18	13					0	0		25	1	3	0	0	0	2	2	2	2
22	1	57	3	1	3				2	2	1	130	1			2	43	17	24	26	19	33	20	18	15	18	17		1	0		11	2	4	0	2	2	3	4	4	4	4	4
23	1	59	3	1	4	3			1			36	1		-11.94		21	10	9	10	20	13	15						0	0		13	1	2	0	0	0	2	2	2
24	1	63	4	2	1				1			26	1			2.5	33	16	16	15	19	16	21	15					0	0		25	1	4	0	0	0	3	3	3	3
25	1	73	4	1	4	1			1		5	33	1		-12.62	0.0457575	36	8	10	10	11	14	16	16	14				0	0		37	1	2	0	0	0	0	0	0	0	0
26	2	68	4	2	4	4	1	2	1		5	20	1			1.90309	52	3	5	12	17	15	14	18					0	0	1	25	1	4	0	0	0	0	0	0	0
27	1	15	1	2	4	4			2	2		33	2	2			20	6	8	36	16	26	36							0		11	2	3	0	0	0	3	4	4
28	2	34	2	2	3		6	2	2	3	3	47	2	1		0.79588	66	32	15	9	20	11	12	26	28	35			0	1	6	35	2	3	3	4	3	3	3	3	3	3	3
29	2	68	4	1	1				1			30	1		-20.01	0.0457575	20	8	13	13		16	15						0	0		12	1	4	0	0	0		1	1
30	1	56	3	2	3				1		1	43	1			2	38	9	11	20	17	15			18	12			0	0		61	1	3	0	0	0	2	2			3	3
31	1	66	4	2	3				1		1	33	1			2.5	64	30	12	11	15		21						0	0		13	1	3	3	2	2	2		2
32	1	67	4	2	1		6	2	1		1	34	1		-2.58	0.30103	30	7	9	24	12		18	15					0	0	6	25	1	4	0	0	2	2		2	2
33	1	57	3	2	3				1		1	37	1			0.69897	36	10	9	11	10	8	12	15	20				0	0		37	1	4	0	0	0	0	0	0	0	0
34	1	18	1	1	4	4	6	2	1			33	2	1		0.69897	28	18	18	30	19	17	17	17	18				n	0	6	37	1	4	0	0	3	4	4	4	4	4
35	1	35	2	1	4	4			1			32	1			3	28	21	20	3	2	12	13						0	0		13	1	2	0	0	0	0	0	0
36	2	25	2	2	3				2	2	1	132	1			2	22	9	10	10	8	8	17	13	16	15	14		0	1		11	2	4	0	0	0	0	0	0	0	0	0
37	2	37	2	2	4	4			1		5	130	1			2.5	25	22	4	17	19	18	17	18	15	12	11		0	0		121	1	4	0	0	0	0	0	0	0	0	4	4
38	2	50	3	1	5		3	2	1			33	2	1	-6.36	0.39794	22	7	5	12	5	14	13						0	0	3	13	1	3	0	0	0	3	3	3
39	2	73	4	1	4	3			1			41	1			1.30103	28	13	16	19	20	19	11	16	14				0	0		37	1	4	0	0	0	1	3	3	1	1
40	1	63	4	1	4	1			1			28	2	1	-8.37	0.154902	30	6	8	6	9	8	19	14					0	0		25	1	3	0	0	2	2	1	2	0
41	2	43	3	1	3				2	1	1	76	2	1		1	29	13	14	27	12	19	15	14	13	19			0	1		61	1	4	0	0	2	3	3	3	0	1	3
42	1	74	4	1	1				1		5	34	2	1		0.39794	36	25	16	16	17	15	13						0	0		13	1	2	2	2	2	2	2	3
43	1	71	4	1	3		6	2	1		2	32	1		-12.15	0.69897	23	2	6	16	13	13	11						0	0	6	13	1	4	0	0	0	2	2	2
44	2	23	2	1	4				2	3	4	176	2	1		2.5	36	4	16	29	16	18	20	21	26		11	12	0	0		35	2	4	0	0	0	1	1	1	1	2		0	0
45	1	43	3	1	4	1			1		5	33	2	1	-6.21	0.221849	22	8	16	26	12	12	10	15	14				0	0		37	1	4	0	0	3	3	3	3	3	3
46	1	1	1	1	5				1			120	2	1			27	9	9	9	12	16	14				5		0	0		13	1	4	0	0	0	0	0	0				0
47	1	7	1	1	5				2	1		132	2	1			37	4	24	33					11	9	14		1	0		5	2		0	0	0					0	0
48	1	55	3	2	4	1			1			180	1												11	17	14	12	0	0		180	1									2	2	0	0
49	1	12	1	2	5				2	3		130	2	2		0.522879	26	4	4	6	3	4	14	16	21	17	18		0	0		35	2		0	0	0	1	1	1	1	1	1	2
50	2	42	3	2	1				1			25	2	1		0.39794	21	8	14	18	15		16	12					0	0		25	1	4	0	0	1	2		1	2
51	2	8	1	1	5				2	2	5	130	2	1		0.39794	40	10	12	13	22	19	22			18	18		0	2		11	2		0	0	0	0	0	1			1	2
52	1	58	3	1	3				1			132	2	3		0.69897	32	17	21	13	20	15	11	17	12	15	16		0	0		61	1		0	0	1	1	1	2	2	2	2
53	1	61	4	1	4	1			1			26	1			0.69897	25	17	14	8	16	13		13					0	0		25	1	3	0	0	2	2	2		2
54	2	41	3	1	4	4	1	2	1			45	1		-9.27	0.522879	31	4	3	3	18	10	15	14	16				0	0	1	37	1	4	0	0	0	1	1	2	0	0
55	2	19	1	2	4				1			140	2	1		2.5	37	18	8		4		5	13	18	15			0	0		61	1		0	0	0	0	0	0	0	1	0
56	1	59	3	2	4		4	1	2	6		182	1													20	17	20	0	0	4	179	2										2	1	1
57	2	63	4	2	4	4			1		1	27	1		-1.45	2.5	41	16	16	17	15	16	14	14					0	0		25	1	4	0	0	0	0	2	2	2
58	1	65	4	1	4	4	7	2	2	1		76	2	1	-24.43		20	8	14	22	18					14			1	0	7	5	2		0	0	0						4
59	1	64	4	2	1				1		6	132	1			4	24	11	10	13	5	14	12	9	15		16		0	0		37	1		0	0	0	0	0	0	0	0
60	1	51	3	1	4	1	4	1	2	3	5	38	1		-9.36	0.09691	23	10	11	17	9	7	7	10	5				0	0	4	35	2	4	0	0	2	2	2	2	2	2
61	2	31	2	1	4	5	4	1	2	3		145	2	2		0.522879	29	13	17	24	34	22	20	25	27		32		0	0	4	35	2		0	0	1	1	1	1	3			0
62	1	61	4	2	4	1			1			34	1		-15.51	0.30103	21	8	10	24	15	11	11						0	0		13	1	4	0	0	3	3	3	3
63	1	27	2	1	1				1			132	2	2		1.30103	31	14	19	9	26	21	23			18	16		0	0		13	1		0	0	0	0	1	1
64	1	77	4	1	3				1		1	29	1			3	30	13	10	13	12	20	11	15					0	0		25	1	4	0	0	0	0	1	1	1
65	1	12	1	1	5		3	2	2	3		37	2	3		0.30103	26	4	17	26	24	11	21	17	15				2	0	3	35	2	1	0	0	0	2	2	3	2	3
66	2	83	4	2	1				1			33	1		-7.8	0.221849	23	4	5	19	18	14	14						0	0		13	1	3	0	0	1	3	2	2
67	1	29	2	1	3	1	2	1	2	6		154	1			3	32	40	28	36	19					8	8		0	0	2	170	2	4	0	0	0
68	1	68	4	2	1				1			27	2	1	-30.5	0.09691	20	10	13	22	11	16	16	16					0	0		25	1	3	0	0	1	3	3	3	3
69	2	59	3	2	2				1			132	2	4	-27.51	0.69897	32	22	8	8	14	14	16	18	18	10	16		0	0		61	1		0	0	0	1	2	0	0	0	0
70	2	28	2	2	3				2	1	1	33	2	1		1.30103	34	19	23	39	25	32	12	13	6				0	1	2	5	2	3	0	0	0	1	3	0	0	0
71	1	65	4	2	1				2	3	1	44	2	1		2	35	24	40	14	8	6	15	16	24				0	0		35	2		0	0	3	3	3	3	3	3
72	1	42	3	2	4		2	1	2	6		144	1				44	56	13	14		5				5	5		0	0	2	170	2		0	2	2	2				0	0	0
73	1	26	2	1	2				2	2		132	1			1.30103	24	5	13	18	18	14	21			14	16		0	0	2	11	2		0	0	0	0	0
74	1	5mo	1	1	5				1			190	2	2			16	8	7	14	17	13	15	18		18	17	16	0	0		181	1								1	1	1	1	2
75	1	59	3	1	1				2	2		120	1	2			32	24	27	24	22	19	26	16	30	28	30		0	1		11	2		0	0	0	2	2	2		0	1	3
76	2	5	1	2	5		4	1	2	3		189	2	1			26	7	9	22	18	14	20	16	32		12	14	0	1	4	35	2		0	0	0	0	1	1	1	1		2	2
77	1	15	1	1	5				1			132	2	2	-23.48	0.09691	23	9	9	20	9	10	6	6	13	13	14		0	0		61	1	3	0	0	1	1	2	2	2	2	0
78	2	20	1	1	5				1			130	1		-35.63	2	15	5	8						9	11	11		0	0		121	1		0	0	0					0	0	0
79	1	43	3	2	1		4	1	2	6		179	2	1												18	17	18	0	2	4	171	2										0	1	4
80	1	52	3	1	3		2	1	2	3	1	36	1									14	10	8	6				0	0	2	35	2						1	1	0
81	1	38	2	1	3				1		1	51	1			0.522879	34	15	9	17	18	17	15	10	12				0	0		37	1	4	0	0	0	0	0	0	0	4
82	1	55	3	2	2	4			1			120	1			2.5	24	14	12	18	20	16	18	18	17		16		0	0		37	1		0	0	0	0	1	1	1	1
83	1	69	4	2	1				1			136	2	2		0.39794	19	16	8	12	19	19	18			12	10		0	0		121	1		0	0	1	1	3	4			3
84	1	42	3	2	4				1			120	2	1		0.154902	25	5	18	19	18	17	16	13	17	19	16		0	0		61	1		0	0	2	2	2	2	1	1	1
85	1	64	4	2	3				1			132	1			2.5	32	38	15	20	12	20	20	16	15		14		0	0		37	1		0	1	1	1	1	2	2	3
86	2	46	3	1	4	5			2	3		76	2	1	-7.23	0.69897	54	11	8	17	11			30	25	40			0	1		35	2	3	0	0	0	3			1	3	3
87	2	82	4	2	1				1			42	2	1	-11.34	0.09691	32	8	10	14	10	12	14	13	13				0	0		37	1	4	0	0	0	2	2	2	2	2
88	2	44	3	2	5				2	2		36	2	1	-20.05	0.522879	16	17	10	14	14	14	24	13	14				1	0		11	2	1	0	0	0	3	2	2	2	2
89	2	22	2	2	4	1			1		5	35	2	1		0.0457575	32	10	4	12	16	12	13	12	14				0	0		37	1	4	0	0	0	2	2	2	1	1
90	1	42	3	1	3	1	2	1	2	3	5	29	1			4	42	11	8	10	14	13	11	18					0	0	2	35	2		0	0	1	0	0	0	1
91	1	4	1	2	4				2	2		132	2	1			40		5	15	3	21	35				28		1	0		11	2		0	0	0	0	0	2				2
92	2	30	2	1	5				1			132	1			0.79588	23	2	9	8	6	7	10	10	10	6	14		0	0		61	1		0	0	0	0	0	0	0	0	0
93	2	51	3	1	3				1		1	128	1												20	13	10		0	0		61	1									2	1	4
94	1	41	3	2	5				1			44	2	2	-22.49	1.30103	21	24	21	20	9	17	11	11	13	11			0	0		61	1		0	0	2	3	1	2	2	2
95	2	58	3	2	4	5	1	2	1			33	1			1	35	3	4	8	16	14	13						0	0	1	13	1	4	0	0	0	1	1	1
96	1	29	2	2	2				1			45	1			2.5	32	10	8	16	17	18	21	15					0	0		25	1		0	0	0	1	2	2	3
97	2	22	2	1	4	2	2	1	2	3		128	1			3	50	21	14	3	4	10	4	1					0	0	2	35	2		0	0	0	0	0	0
98	2	55	3	1	3		3	2	1		2	128	1			0.522879	37	19	16	28	21	20	17	17	18	17	14		0	0	3	121	1		0	0	0	2	3	3	3	3	2	2
99	2	68	4	1	3				2	3	1	50	1			2.5	38	10	10	10	13	14	16	25	16	11			1	0		35	2	4	0	0	0	0	0	1	1	0	0
100	1	1	1	2	5				2	5		187	2	1												21	29	17	0	2		190	2										1	1	3
101	2	45	3	2	3				1		1	132	1				55	70	47	39	42	11	8	10	8	14	14		0	0		61	1		0	0	3	3	0	0	0	0	0
102	2	13	1	2	4	1	5	1	2	1		25	2	1			30	11	13	13	21	23	14	22					0	0		5	2	2	0	0	0	0	2	0	0
103	1	48	3	2	4	1	3	2	1			36	2	1	-32.4	0.39794	19	14	11	12	16	16	9	14	12				0	0	3	37	1	3	0	0	1	0	0	2	1	1
104	2	69	4	2	1				2	4		132	2	3		0.39794	19	58	11	20	16	24	16	18	6	21	17		0	0		59	2		0	2	1	1	1	2	2	2	4	4
105	1	50	3	1	4	1	1	2	1			37	2	1	-7.3	0.30103	21	2	1	9	15	16	10	10	12				0	0	1	37	1	3	0	0	0	0	0	0	0	0
106	1	41	3	2	2				2	2	6	188	2	1			24	9	9	14	13	17	21	10	18	15	9	9	0	2		11	2		0	0	0	0	0	0	0	0	0	0	0
107	2	65	4	2	4	5	2	1	2	1	3	30	1									33	40	44					0	0	2	5	2						4	4	4
108	1	63	4	1	1				2	2	1	130	1			0.69897	26	14	13	16	14	17	57			42			1	0		11	2		0	0	0	4	2
109	1	56	3	2	1				2	1	1	57	1			1	24	7	8	23	21	23	16						1	0		5	2		0	0	0	2	2	3
110	1	72	4	1	3				2	1	1	184	1			1.30103	34	7	6	26	11	10	17			6	8	9	1	0		5	2		0	0	0	0	1				0	0	0
111	1	1	1	2	5				2	1		128	2	1			32	0	17	32						16	16		1	1		5	2		0	0	0						3
112	1	52	3	1	4	4			1			25	1			2	41	8	16	37	16	8	18	12					0	0		25	1	4	0	0	1	1	0	3	3
113	2	41	3	2	3				1		1	128	1			1	37	60	54	18	20	17	15	16	16	18	16		0	0		61	1		0	2	2	3	3	3	3	3	3
114	2	29	2	1	1				1		4	140	1			3	46	5	6	13	12	13	16	11			10		0	0		121	1		0	0	2	2	2	2	2			2
115	1	76	4	1	3				1		1	50	1		-30.78	1.92082	22	16	8	8	16	12	15	16	13	17			0	0		61	1	4	0	0	0	0	1	1	1	1	1
116	1	8	1	2	4	5			2	1		189	2	1		0.221849	24	4	15	24	17	16	18	16	16	14	15	15	1	0		5	2		0	0	0	3	3	2	2	2	2	4	0
117	1	41	3	2	3				2	2	2	121	1			2	45	6	5	30	25		28				4		1	0	2	11	2		0	0	0	3		3				0
118	1	57	3	1	1		1	2	1		1	132	2	2		0.09691	19	5	6	10	13	18	8	12	9	10	14		0	0	1	61	1		0	0	0	1	3	3	3	3	3
119	2	9	1	2	5				1			130	2	1	-33.92	0.69897	24	8	8	20	20	21	14	14	15	14	14		0	0		61	1		0	0	2	2	3	1	1	1	2
120	1	59	3	2	3		2	1	2	2	1	34	1			2.5	52	9	11	9	8	55							1	0	2	11	2		0	0	0	0	3
121	11	57	3	2	4	4	3	2	1			24	1		-17.92	0.0457575	22	9	28	17	14	10	11	12					0	0	3	25	1	2	0	3	3	3	3	3	3
122	1	55	3	1	3				1		1	132	1	0		1	31	4	6	21	16	6	8	9	21	10	14		0	0		61	1		0	0	0	2	0	0	0	1	1
123	1	61	4	1	3				2	2	1	40	1	1		1.60206	48	3	7	22	25	20	23	8	13				0	0		11	2		0	0	0	2	2	2	2	3
124	1	64	4	1	3		6	2	1		1	27	1			0.79588	31	20	9	27	15	16	16	10					0	0	6	25	1	4	0	0	3	3	3	3	3
125	1	56	3	1	3		2	1	2	6	1	181	1				27	8	19	25	19	17	4	2			15	15	0	0	2	171	2		0	0	0	1	1	0	0	0		0	0
126	1	72	4	2	1		1	2	1			49	2	2		0.0457575	30	1	4	20	16	12	5	9	6	10			0	0	1	61	1	3	0	2	3	3	3	2	2	0	0
127	1	48	3	1	3				2	1	1	29	1				48	30	20	45	44	54							0	0		7	1		0	0	0	1
128	1	58	3	1	4	4			1		1	132	1			2	36	4	14	19	17	17	14	12	10	13	14		0	0		61	1		0	0	1	2	2	2	2	2	2
129	1	50	3	1	4				2	3		132	2	1								18	21	18	24	20			0	0		35	2						1	1	2	2	4
130	2	11	1	2	5				1			29	2	2	-34.48	1.30103	21	7	7	18	17	17	17	17					0	0		25	1		0	0	0	0	0	1	0
131	2	29	2	1	4	1			1		5	120	2	1							20	14	10	18	22	8			0	0		61	2					0	0	2	2	3	2
132	1	44	3	1	1				1			38	2	2		1.69897	30	9	4	9	11	17	17	8	13				0	0		37	1		0	0	0	0	1	1		2
133	2	65	4	1	3				1		1	130	1			2	37	30	17	12	19	14	20	12	12	22	16		0	0		61	1		0	0	1	1	0	1	2	2	2
134	2	38	2	1	1		2	1	2	4	1	6	2	1		2.5	34	30	13	10		18							0	0	2	58	2		1	1	1		0
135	1	38	2	2	1				1			76	2	3	-8.57		26	26	11	28	29	11	19	17	11				0	0		37	1	4	0	0	0	4	4	4	4	1
136	1	58	3	2	4	1	6	2	1			33	1		-17.74	0.30103	23	6	8	26	19	19	14	12					0	0	6	25	1	3	0	0	0	3	3	3	3
137	2	59	3	1	3				2	2	1	132	1				46	10	12	19	16	12	12	20	18	18	16		1	0		11	2	3	0	0	2	3	3	3	3	3	3
138	1	58	3	1	1		1	2	1		4	33	1			1.30103	20	4	5	5	6	16		17					0	0	1	25	1	3	0	0	0	0	3		3
139	2	53	3	1	4		1	2	1			47	2	4		1	28	8	11	7	4	6	9	17	30	19			0	0	1	61	1		0	0	0	0	0	0		2	3
140	1	77	4	1	1				1			31	2	1	-10.52	0.154902	30	6	5	13	8	10	10	8	8				0	0		37	1	4	0	0	0	0	0	2	3	3
141	2	41	3	2	5				2	3		76	2	1			40	14	21	40	30	23	20	24	18	18			0	1		35	2	3	0	0	2	2	2	2	3	3	3
142	1	31	2	2	4	1			1		5	38	2	1		1.30103	37	6	12	16	15	8	9	7	7				0	0		37	1	4	0	0	2	2	2	2	2	2
143	1	71	4	1	3				2	3		38	1				42	16	8	4		16	11	21	23				0	0		35	2	1	0	0	0		0	1	1
144	1	56	3	2	1				1			32	1				40	20	13	22	16	20	20						0	0		13	1	3	0	0	2	2	3	3
145	1	56	3	1	3				2	2	1	76	1				50	34	22	32	34	26	25	18	22	23			0	0		11	2	0	0	0	0	0	0	0	0	0	0
146	1	61	4	1	4	2			1		6	25	1				30	15	16	19	14	4	14	4					0	0		25	1	4	0	0	2	2	0	0	0
147	1	45	3	2	3				1		1	76	1			1.30103	30	10	12	10	14	23	18	15	14	7			0	0		67	1	4	0	0	0	0	3	3	3	3	3
148	1	9	1	2	3		2	1	2	3		12	2	1		2.5	43	9	9	36	30	7	4	2	2				0	0	2	35	2		0	0	0	1	2	0	0	0
149	1	64	4	1	4	4	3	2	1			132	2	2		2.5	18	3	12	20	14	10	13	14	14	13	18		0	0	3	125	1		0	0	0	0	2	2	2	2	2	2
150	1	61	4	1	3				1		1	10	1			2.5	24	7	7	17	11	11	11						0	0		13	1	3	0	0	0	0	0	0
151	1	56	3	2	4	1			1			34	1		-5.35	0.221849	24	8	10		10		16	15	15				0	0		37	1	3	0	0	0			1	3	3
152	1	70	4	1	1				2	3	1	132	1			0.69897	28	8	9	23	6	4		4					0	0	5	35	2		0	0	0	3			0
153	2	35	2	1	3				2	3	1	76	1			1	44	15		26	10	8	16	15	22	17			1	0		35	2	2	0		1	3	2	2	2	1	1
154	1	63	4	2	1				1			46	1		-3.86	0	19	19	19	19	12	12	16	14	13				0	0		37	1	2	0	0	0	0	0	0	0	0
155	2	58	3	1	4				1			51	1		-3.28	0.0457575	31	10	10	20	20	17	15	18	18	14			0	0		61	1	4	0	0	3	4	4	4	4	4	3
156	1	72	4	2	4	4			1			50	1			2	51	13	13	13	25	20	18	13	12				0	0		37	1	4	0	0	0	3	3	4	4	3
157	1	65	4	1	4	4	3	2	2	4		76	1			1.60206	30	22	40	17	23	14	19	18	6	26			0	0	3	59	2	4	0	2	3	3	3	2	4	3	4
158	2	58	3	2	3				1			76	2	3		3	50	64	24	24	16	14	10						0	0		13	1		0	3	3	3	3	3
159	2	57	3	1	1				1			132	2	3		2	33	11	13	28	24	17				17	16		0	0		7	1		0	0	0	1	2
160	1	21	2	2	3				2	3	3	132	2	1		2.5	28	6	12	28				31	40	22	33		0	0		35	2		0	0	0				3	3	3	3
161	2	40	2	1	3				1			60	1			0.79588	30	10	8	12	10	13	11	12	11	10			0	0		61	1	4	0	0	0	0	0	0	0	0	0
162	1	52	3	2	4		3	2	1			11	1		-7.82	0.69897	31	3	5	16	12	3	17						0	0	3	25	1	4	0	0	0	2	0	4
163	1	68	4	2	3				2	2	1	132	2	1		2.5	35	38	12	40	55	48	38	33	4	6			0	0		11	1		0	0	0	3	2	2	2	3	3
164	1	85	4	2	1				1			21	1			1	24	21	3	13	12	11	11	12					0	0		25	1	4	0	0	0	0	0	0	0
165	1	51	3	2	4	4			1			46	1				23	24	17	15	13	16	14	16	16				0	0		37	1	4	0	0	0	0	3	3	3	2
166	2	50	3	2	3	4	2	1	2	4	1	132	1									8	7	8	8	4			0	0	2	59	2						0	0	0	0
167	1	65	4	1	1				1			6	2	1		0.39794	28	11	11	12	28	19							0	0		7	1	4	0	0	0	4
168	1	55	3	2	3				1		1	128	1			2.5	51	10	35	6	14	13	19			17	16		0	0		13	1		0	0	0	1	1	1
169	2	65	4	1	3		3	2	2	4	1	47	2	1		2	38	15	18	15	17	18	13	16	16				0	1	3	59	2	1	0	0	0	1	1	1	1	1
170	1	40	2	2	3				2	3	2	76	2	1		2.5	46	16	44	18	21	22	20	21	42	23			0	1		35	2	4	0	0	2	2	2	2	2	2
171	1	64	4	1	4				1			19	2	2									18	12					0	0		25	1							1	2
172	1	84	4	2	3		6	2	2	2	1	21	1			2.5	32	10	8	18	24	19	30						0	0	6	11	2	4	0	0	1	1	1	3
173	2	65	4	2	3		6	2	1		1	50	1			1.60206	31	9	5	5	31			24					0	0	6	25	1	3	0	0	0	1		3
174	2	27	2	2	4	3			1		5	43	1		-26.69	2	28	6	12	6	15	11	11	8					0	0		25	1	3	0	0	0	0	0	0	0
175	1	61	4	2	4	2	3	2	1		1	19	1			1.30103	19	5	5	6	8	18	17						0	0	3	13	1	3	0	0	0	0	0	0
176	2	58	3	2	3		3	2	1		1	14	1			0.79588	43	9	13	8			8						0	0	3	13	1	4	0	0	0			0
177	1	67	4	1	3				1		1	17	1			1	44	5	1	19	20	15	15						0	0		13	1	4	0	0	1	2	2	2
178	1	50	3	1	1				1			24	2	1								20	14	12					0	0		25	1	4					1	3	3
179	1	60	3	1	3				1		1	34	1			4	52	5	6	30	24	18	18						0	0		13	1	4	0	0	0	0	0	0
180	1	71	4	1	4	1			1			33	1		-8.78	1	34	8	9	16	20	10							0	0		7	1	4	0	0	0	0	0	0	0
181	1	69	4	2	3				1		1	132	1			0.823909	52	25	13	18	19		19	14		12	16		0	0		61	1	4	0	0	0	0		1	1		1
182	1	70	4	2	3				1		3	33	1			1	32	7	8	12	15	12	14						0	0		13	1	4	0	1	1	1	1	1
183	1	54	3	2	3				1		1	66	1			1.60206	24	6	6	20	21	26							0	0		7	1	4	0	0	1	3	3
184	1	46	3	1	1				1			39	1		-28.13	0.3	14	8	10	15	12	10	9	12	12				0	0		37	1	4	0	0	0	1	1	3	3	3
185	1	39	2	2	3				2	1	1	31	2	1		2.5	18	4	5		28	22	13						0	1		13	1	4	0	0	0	0	0	3	3
186	1	63	4	2	3		3	2	1			66	1			0.69897	21	10	11	15	26	16	11	17	20	25			0	0	3	61	1	4	0	0	0	0	2	2	3	3	3
187	2	36	2	2	3				1		1	65	1			2.5	64	24	14	32	20	6	17	1	5	13			0	0		61	1	4	0	0	2	3	2	2	0	0	0
188	2	65	4	1	3				2	1	3	26	2	1		2.5	38	21	8	32	14	6	11	16					0	1		5	2	4	0	0	0	0	0	2	2
189	1	70	4	1	3		6	2	2	2	1	34	1			2	32	6	8	13	14	12	24						0	0	6	11	2	4	0	0	0	0	0	0
190	2	41	3	1	3		3	2	1		1	76	1			2	50	12	20	37	16	15	19	22	22	17			0	0	3	61	1	4	0	0	2	3	3	3	3	2	2
191	1	33	2	1	3		6		2	1	1	16	2	1		3	56	58	10	62	27	29	24						0	1	6	5	2	4	0	0	0	0	0	0
192	1	64	4	1	3				1		1	24	1			2.5	34	16	15	15	11	20	23	18					0	0		25	1	4	0	0	0	0	0	0	0
193	2	54	3	2	4		2	1	2	3	2	64	1			3	52	36	15	13	18	28	12	1	-				0	0	2	35	2	4	1	3	3	3	2	0	0	0
194	1	68	4	2	3				1		1	42	1			2	32	16	14	8	7	12	19	16	20				0	0		37	1	3	0	1	2	0	0	0	0	0
195	2	65	4	2	4				2	3		28	1			2	42	12	30	12	24	18	17	23					0	0	5	35	2	4	0	0	0	2	2	2	3
196	1	56	3	1	3				1		1	71	1			2	24	16	13	9	22	12	16	24	14	16			0	0		61	1	4	0	0	2	1	2	1	1	2	2
197	1	69	4	1	3				1		1	13	1			0.69897	31	2	2	24	9	12	12						0	0		13	1	4	0	0	1	1	1	1
198	2	68	4	2	3		3	2	1		1	78	1			2	30	14	12	22	19			14	12	17			0	0	3	61	1	4	0	0	0	1			1	1	1
199	1	64	4	1	4	1			2	1		12	1			4	27	3	3	11	17	30							0	0		5	2	0	0	0	0	0	0
200	2	55	3	1	3				2	2	1	56	1			2.5	26	5	11	12	15	11	30	14	14				0	0		11	2	4	0	0	0	0	0	0	0
201	1	52	3	1	1				2	1		34	2	1	-2.37	0	33	13	22	26	21	18	16	16					1	0		5	2	4	0	0	3	3	3	3	3
202	1	60	4	2	3				1		1	33	1			2	31	11	12	32	17	18	14	37					0	0		25	1	4	0	0	0	1	1	1	1
203	1	33	2	2	3				1		1	42	1			1.3	22	7	10	26	13	12	11	12	12				0	0		37	1	4	0	0	1	3	3	3	3	3
204	2	63	4	2	3		3	2	2	2		120	1			3	40	8	5	10	10	14	44	41	44	38			0	0	3	11	2	4	0	0	0	0	0	2	2	2	2
205	1	66	4	1	1		6		1		2	17	2	1	-21.98	2.5	19	2	2	11	12	14	14						0	0	6	13	2	4	0	0	0	0	0	0
206	1	42	3	1	4	1	3	2	1			80	1			0.221849	23	12	10	22	15	10	11	16	12				0	0	3	37	1	4	0	0	0	0	0	0	0	1
207	2	47	3	1	3		6	2	1		1	67	1			3	64	36	10	52	45	12	18	6	6	6			0	0	6	61	1	4	0	0	2	2	3	0	0	0	0
208	1	66	4	2	4	4			1		1	96	1			1.30103	26	4	4	9	24	11	11	15	10				0	0		37	1	4	0	0	0	1	1	0	2	2
209	2	7	1	2	4	1			1			19	2	1		0.52	34	5	6	16	14	14	16	15	14				0	0		37	1	3	0	0	1	2	2	2	2
210	1	22	2	2	1				1			35	1		-25.61	1.30103	12	2	10	20	15	15	16	14					0	0		25	1	4	0	0	1	3	3	3	3
211	1	67	4	2	3				2	2		21	1			1.60206	33	8	10	20	15		38						0	0		11	2	3	0	0	0	0		0
212	1	49	3	2	3				1		1	74	1			1.90309	37	4	11	27	15	16	15	13	19	16			0	0		61	1	4	0	0	2	2	2	2	1	1	1
213	2	47	3	1	2				1			63	2	1	-31.5	0.4	42	10	10	22	16	15	13	13	11	14			0	0		61	1	4	0	2	2	2	2	2	2	2	2
214	2	52	3	2	4				2	2		48	1			1.30103	57	14	10	20	20	13	45	25	21				0	1		11	2	4	0		1	2	1	3	1	0
215	1	57	3	1	3				1		2	55	2	2	-27.83	1	30	5	14	20	17		18	8	20				0	0		37	1	4	0	0	2	2		2	1	1
216	1	47	3	1	3		3	2	1		1	132	1			2.5	26	9	8	13	13	9	11	13	10	13	16		0	0	3	61	1	4	0	0	2	1	1	1	1	1	1
217	1	59	3	1	4	1			1			80	1			2	40	14	14	23	20	20	18	15	20				0	0		37	1	4	0	0	2	3	3	2	2	2
218	2	8	1	2	4	5			2	1		10	1			0.69897	50	16	16	12	13	6							0	1		5	2	4	0	0	0	0	0
219	2	72	4	1	4	1	2	1	2	1		56	1			2	27	10	26	18	20	17	12	25	14				0	1		5	2	4	0	3	3	3	3	3	3	3
220	1	64	4	1	4	4	3	2	1			24	1			1.90309	22	10	16	24	14	15	18						0	0	3	13	1	3	0	0	0	0	0	2
221	2	72	4	2	4	4			1			34	1			2.5	33	10	9	23	38	15	7	23					0	0		25	1	4	0	0	1	2	0	1	2
222	2	58	3	2	3		1	2	1			56	2	1		4	30	12	10	21	20	4	4	4	4				0	0	1	37	1	4	0	0	0	0	0	0	0	0
223	1	34	2	1	3				1		1	56	1			0.79588	55	9	16			20	8		8				0	0		13	1	4	0	0			3	3
224	2	69	4	1	3				1		2	80	1			2.5	19	8	7	10	23	16	14	14	9				0	0		37	1	4	0	0	0	1	1	1	1	1
225	2	63	4	1	3				2	4	3	80	1			1.90309	34	12	10	31	9	9	10	4	6	24			0	0		59	2	4	0	0	1	2	1	1	0	0	1
226	1	55	3	2	3		6	2	1			65	2	1		2.5	36	44	10	24	17	12	11			4			0	0	6	61	1	4	0	0	1	1	3	0			0
227	1	67	4	1	4	4			1		2	33	1			1.60206	26	6	7	17	17	15	16	19					0	0		25	1	4	0	0	0	0	0	0	0
228	1	52	3	2	1				2	2		34	1			2.5	46	9	15	32	18	24	35						0	0		11	2	4	0	0	2	2	3	2
229	2	75	4	2	3		3	2	1		2	33	1			2	53	36	4	28	18	18	14	15					0	0	3	25	1	4	3	2	2	2	1	1	1
230	1	78	4	1	3				1		1	37	1			1.69897	23	2		9					9				0	0		37	1	4	0		0					0
231	1	66	4	2	3				1		1	48	1			4	36	16	12	42	22	9	14		10				0	0		37	1	4	0	0	0	1	1	1		0
232	1	33	2	2	4	1			1		5	55	2	1		2.5	46	10	6	11	13	12	12	11	10				0	0		37	1	4	0	0	0	1	0	1	1	2
233	1	47	3	2	3				2	1	1	55	1			1.3	28	14	16	20	29	10			12				1	0		5	2	4	0	0	1	1	0			0
234	2	67	4	2	4	5			2	4	1	100	1			2	53	10					10	17	19	33			0	1		59	2	4	0					0	0	2	3
235	1	62	4	1	3				1		1	33	1			0.69897	52	5	6	18	19	11	12	14					0	0		25	1	4	0	0	1	1	1	1	1
236	2	78	4	1	3				1		2	33	1			2	36	7	10	23	13	12	11	10					0	0		25	1	3	0	0	1	1	1	1	1
237	1	54	3	1	3				1		1	33	1		-7.18	2	47	8	7	10	22	6	7	20					0	0		25	1	4	0	0	0	0	0	0	1
238	1	42	3	1	3				2	1	1	49	1			0.522879	36	20	20	19	19	25	18	17	20				0	1		5	2	4	0	0	0	1	2	2	2	3
239	1	49	3	2	3				1		2	29	1			4	34	11	10	10	6	1		4					0	0		7	1	4	0	0	0	0	0
240	1	62	4	1	4	2			1			22	1		-6.09	0.200659	10	14	21	25	13	11	11						0	0		13	1	4	0	0	1	1	1	1
241	1	36	2	1	4	4			1		5	48	1			1	34	15	10	8	18	18	9	20	7				0	0		37	1	4	0	0	0	0	0	2	2	2
242	1	71	4	2	4	4			1		1	34	1		-11.62	0.79588	30	10	11	27	15	21	15	20					0	0		25	1	4	0	0	2	2	3	3	3
243	1	77	4	2	3				1		3	34	1			4	33	5	6	5	16	15	15						0	0		13	1	4	0	0	0	0	0	0
244	2	34	2	2	1				1			76	1			1.90309	14	8	29	18	18	14	12	10	10	11			0	0		61	1	4	0	2	2	2	2	2	2	2	2
245	1	58	3	2	4	4			2	2	2	33	1			3	35	7	7	6	32	11	28	20					0	0		11	2	4	0	0	0	0	0	3	0
246	1	48	3	2	3				1		1	76	1			2.5	40	13		12	18	17	11	28		18			0	0		25	1	4	0		0	0	0	1	0
247	1	50	3	1	3				2	3	1	55	1			1.90309	24	18	15	33	20	12	10	18	28				0	0		35	2	4	0	0	2	2	2	2	2	2
248	1	48	3	2	4	4			1			56	1			1.30103	44	8	13	15	14	12	18	18	17				0	0		37	1	4	0	0	0	0	0	0	0	1
249	1	48	3	1	3				1		3	9	1			0.920819	32	16	13	32	31	10							0	0		7	1	3	0	0	0	2	2
250	1	65	4	2	4	4			1			56	1			1.30103	40	1	10	14	3	6	19						0	0		13	1	4	0	0	0	0	0	0
251	2	76	4	2	1				1		2	33	1			0.30103	20	10	8	19	19	20	12						0	0		13	1	3	0	0	1	2	2	2
252	2	54	3	2	4	5			1			51	2	3		0.30103	19	6	22	22	11	19	16	16	11				0	0		37	1	3	0	2	2	2	2	2	1	1
253	1	67	4	2	3				1		1	55	2	1	-31.59	2.5	20	9	5	16	19	14	8	14	16				0	0		37	1	4	0	0	0	1	1	1	1	1
254	1	68	4	1	1				1		2	76	2	1		1	26	6	21	22	10	10	9	20	13	14			0	0		37	1	4	0	0	1	1	1	0	0	1
255	1	61	4	1	2	1	2	1	2	1	2	42	1		-7.03	0.30103	20	13	14	22	12	12		16	16				0	1		5	1	4	0	0	1	1	2		1	2
256	1	1	1	2	5				1			55	2	1		1.3	17	12	9	13	14	13	14	18	16				0	0		37	1	0	0	0	0	1	1	2	2	2
257	2	53	3	1	4	4			1			46	1			0.69897	23	12	12	19	15	18	17	15					0	0		25	1	4	0	0	0	0	0	0	0	0
258	2	65	4	2	4				1		2	55	1			1	35	15	13	18	18	18	10	8	17				0	0		37	1	4	0	0	0	0	0	0	0	2
259	1	67	4	2	3				1		1	32	1			0.3	34	7	9	28	17	20	14						0	0		13	1	4	0	0	2	2	3	3
260	1	77	4	2	3		3	2	2	3	1	26	1			2	34	14	10	12	12	16	19	20					0	1	3	35	2	4	0	0	0	0	0	0	0
261	1	54	3	2	4	4			2	2	6	38	2	1		4	27	too soft	25	5	6	10	53						0	0		11	2	3	1	0	0	0	0	1
262	1	70	4	2	3		6	2	1		1	9				4	31	10	11	20	19	10							0	0	6	7	1	4	0	0	3	2	2
263	1	54	3	1	3				1		1	32	2	1		3	35	14	13	26			15	30					0	0		25	1	4	0	0	1			0	2
264	1	53	3	2	4	4			1			34	1			0.8	21	4	8	14	19	14	10						0	0		13	1	4	0	0	0	1	1	1
265	1	42	3	2	3				1			55	1			4	54	39	13	18	38	25	20		17				0	0		37	1	0	0	0	0	0	0	0		0
266	2	50	3	1	4	1			1			33	1			4	35	3	4	12	24	23	16						0	0		13	1	0	0	0	0	0	0
267	1	63	4	2	3				1		1	22	1			2.5	36	16	3	17	14	10	8						0	0		13	1	4	0	0	0	0	0	0
268	2	43	3	2	4	1			2	2		58	2	1	-30.00	1.60206	48	5	4	20	6	8	25	16	17				2	0		11	2	4	0	0	0	0	0	2	0	1
269	1	58	3	2	3		1	2	1		1	28	1			1.60206	26	5	7	18	8	7	5	4					0	0	1	25	1	0	0	0	0	0	1	0	0
270	1	67	4	1	1				1			40	2	2		1.6	34	10	14	21	16	11	16	13	17				0	0		37	1	3	0	0	1	0	1	1	1
271	2	44	3	2	4	1			1			22	1		-3.36	0.0457575	38	6	8	12	13	10	12						0	0		13	1	4	0	0	0	0	0	0
272	1	76	4	1	3		3	2	1			9	2	1		4	48	23	13	2	2	10							0	0	3	7	1	4	0	0	0	0	0
273	1	76	4	1	3		3	2	1		1	25	1			4	25	12	8	5	2	2							0	0	3	7	1	3	0	0	0	0	0		0
274	2	15	1	1	1				1			32	1			0.79588	24	10		18	14	16	12						0	0		13	1	4	0		1	1	1	1
275	1	47	3	1	3				1		1	32	1			4	32	12	10	14	16	15	18						0	0		13	1	3	0	0	0	0	0	0
276	1	60	3	1	4				1		2	30	1			4	53	2	3	8	14	14	12						0	0		13	1	0	0	0	0	0	0	0
277	2	35	2	2	3				1		1	10	1			3	35	5	5	24	11	10							0	0		7	1	4	0	0	0	0	0
278	1	49	3	2	4	1			1			33	1			0.4	24	17	16	27	19	15	17						0	0		13	1	4	0	0	1	2	2	2
279	2	71	4	1	4	5			2	1	1	32	1			2.5	56	12	19	19	28	38	53						1	0		5	2	4	0	1	1	1	1	1
280	2	79	4	1	3				1		2	31	1			4	39	12	14	12	18	8	12						0	0		13	1	4	0	0	2	2	2	2
281	1	45	3	1	3				1		2	31	1			2	42	7	9	25	11	13	10	11					0	0		25	1	3	0	0	1	1	1	0	0
282	1	36	2	2	3				1		1	28	2	1		1	32	3	3	16	14	12	10	10					0	0		25	1	4	0	0	0	2	2	2	2
283	2	33	2	1	3				1		1	28	1			2.5	50	9	9	13	16	17	17	22					0	0		25	1	4	0	0	0	0	0	1	1
284	2	47	3	1	1				2	1		32	2	2	-2.22	0	28	15	15	18	17	22	23	22					0	0		5	2	3	0	0	0	0	1	3	3
285	2	42	3	1	3				2	1	1	31	1			2.5	27	5	8	20	25	15	19	11					1	0		5	2	4	0	0	3	1	2	2	2
286	1	69	4	1	4	1			1			33	1			0.05	24	16	11	21	14	16	14						0	0		13	1	3	0	0	0	1	1	1
287	1	29	2	1	1		1		1			33	2	3/2	-27.80	4	27	4	4	15	21	11	9	9					0	0	1	25	1	0	0	0	0	0	0	0	0
288	1	41	3	1	4	1			1			10	1		-14.47	0.221849	24	3	16	16		17							0	0		7	1	4	0	0	0		1
289	1	63	4	1	3				1		2	27	1			2.5	31	7	6	32	16	22	18	17					0	0		25	1	4	0	0	2	2	2	2	2
290	1	50	3	2	4	4	4	1	2	3		27	1			2	16	4	7	15	16	16	11						0	0	4	35	2	4	0	1	0	0	1	1	1
291	2	76	4	2	2				2	2	2	28	2	1	-10.5	0.3	23	11	1	1	13	13	23	13					0	0		11	2	4	0	0	0	0	2	3	3
292	1	58	3	1	3				1		1	30	1			1.3	23	9	10	35	11	8	11						0	0		13	1	4	0	0	2	2	2	2
293	1	46	3	2	3				1		1	30	1			2.5	45	44	9	38	12	20	16	17					0	0		25	1	4	2	0	2	0	0	0	0
294	1	65	4	2	3				1		1	30	1			1	33	32	7	29	5	18	11	8					0	0		25	1	4	0	0	2	1	1	1	1
295	1	62	4	1	4	4			1		2	32	2	1	-29.2	0.05	29	3	6	33	13	12	13						0	0		13	1	4	0	0	1	1	2	1
296	1	48	3	2	4				2	2		40	2	1		2.5	22	25	11	16	20	20	20	17	14				0	1		11	2	0	0	0	0	1	3	2	1	3
297	1	63	4	2	4	1	4	1	1			34	1		-18.7	0.05	28	4	16	25	16	14	16						0	0	4	13	1	4	0	0	1	1	1	1
298	2	82	4	2	1				1		2	26	1		-25.61	0.1	22	8	8	13	15	15	15	9					0	0		25	1	4	0	0	0	3	3	3	3
299	1	60	3	1	4	4	6	2	1			33	1		-32.33	4	30	6	5	26	2	1	10						0	0	6	13	1	3	0	0	0	0	0	0
300	2	59	3	2	2				2	2	2	34	2	1		0.221849	30	26	12	25	18	21	21	18					1	0		11	2	3	0	1	1	1	1	1
301	1	72	4	1	3				1		1	32	1			0.1	32	17	9	15	17	13	14						0	0		13	1	3	0	0	0	0	0	1
302	2	48	3	2	3				1		1	32	1			2	27	17	15	23	20	19	20						0	0		13	1	4	0	0	1	1	1	2
